# Supplementary material for: Identification of m6A Modification Regulated by Dysregulated circRNAs in Decidua of Recurrent Pregnancy Loss
Source: Curr Issues Mol Biol. 2023 Oct 31;45(11):8767–79. doi: 10.3390/cimb45110551 (PMC10670759; doi:10.3390/cimb45110551)
Supplement: Supplementary file 1 [file cimb-45-00551-s001.zip]

Archive with 1 entries (1 files):
- cimb-2660463-supplementary.pdf
